# Supplementary material for: Hybrid Immunity from Gam-COVID-Vac Vaccination and Natural SARS-CoV-2 Infection Confers Broader Neutralizing Activity against Omicron Lineage VOCs Than Revaccination or Reinfection
Source: Vaccines (Basel). 2024 Jan 6;12(1):55. doi: 10.3390/vaccines12010055 (PMC10818410; doi:10.3390/vaccines12010055)
Supplement: Supplementary file 1 [file vaccines-12-00055-s001.zip]

Archive with 1 entries (1 files):
- vaccines-2724485-supplementary.pdf
